# Supplementary material for: Molecular Mechanisms of Regulation and Action of microRNA-199a in Testicular Germ Cell Tumor and Glioblastomas
Source: PLoS One. 2013 Dec 31;8(12):e83980. doi: 10.1371/journal.pone.0083980 (PMC3877122; doi:10.1371/journal.pone.0083980)
Supplement: Table S2 — Dysregulated genes list after miR-199a-5p over-expression in NT2 cells. (XLSX) [file pone.0083980.s007.xlsx]

## Sheet: Fold change 1.2_FDR60
Supplementary Table 2: Dysregulated genes of miR-199a-5p transfection in NT2 cells by expression microarray (Fold change >1.2, p<0.05)
Affy Column #	Affy Column ID	Gene Symbol	RefSeq	p-value(NT2+miR-199a-5p VS NT2+control)	Fold-Change(Treatment vs. Control)
9143	7946025	OR52A1	NM_012375	0.0057609	-2.40043
10785	7962183	AK3L1	NM_001005353	0.00935235	-2.26286
23305	8088842		---	0.0143953	-2.21916
2953	7895466		---	0.0250735	-2.03999
16588	8021297	C18orf26	NM_173629	0.0170505	-1.91253
1348	7893847		---	0.024533	-1.90846
24471	8099967	RBM47	NM_001098634	0.0123089	-1.84697
27071	8124498	ZNF204P	NR_002722	0.00222663	-1.81783
9984	7953737	CLEC6A	NM_001007033	0.0196231	-1.68662
11449	7969339		---	0.00572718	-1.67487
21001	8065412	CST1	NM_001898	0.004657	-1.6701
26459	8118607	HLA-DPB2	NR_001435	0.00919265	-1.62908
15348	8008237	ITGA3	NM_002204	0.0131512	-1.62206
15835	8013641	PIGS	NM_033198	0.0104187	-1.6132
19738	8052355	EFEMP1	NM_004105	0.0249833	-1.58277
2741	7895253		---	0.0224582	-1.57832
2932	7895445		---	0.0151959	-1.57333
24519	8100393	KDR	NM_002253	0.00366965	-1.54972
9581	7949971	CPT1A	NM_001876	0.0234847	-1.5412
26867	8122701		---	0.0219018	-1.53818
30084	8152617	HAS2	NM_005328	0.0222292	-1.53677
28189	8135705	KCND2	NM_012281	0.0220383	-1.53547
20278	8058091	SATB2	NM_015265	0.0243064	-1.52841
18677	8041781	EPAS1	NM_001430	0.0176464	-1.52745
11077	7965335	DUSP6	NM_001946	0.00666775	-1.52654
3454	7895970		---	0.00252976	-1.52475
15163	8006502		---	0.00730618	-1.52399
1694	7894197		---	0.0221758	-1.52247
457	7892953		---	0.0274988	-1.51466
32164	8172195		---	0.0110306	-1.51283
9412	7948326	OR5B2	NM_001005566	0.00692137	-1.51078
24796	8102993	GYPB	NM_002100	0.026764	-1.50997
4653	7901272	CYP4X1	NM_178033	0.0208581	-1.5031
10740	7961580	LMO3	NM_018640	0.000483929	-1.49635
26806	8122045	AKAP7	NM_016377	0.00598155	-1.49056
15095	8005814	NLK	NM_016231	0.00696995	-1.48922
3865	7896383		---	0.0281337	-1.48762
17577	8031029	MIR520C	NR_030198	0.00996652	-1.47724
15792	8013341	MFAP4	NM_002404	0.0112921	-1.47669
5165	7906154	C1orf182	NM_144627	0.0167539	-1.46659
6551	7920278	S100A3	NM_002960	0.0252525	-1.46245
1183	7893682		---	0.0113091	-1.45549
30120	8152976	TMEM71	NM_144649	0.0238968	-1.45149
25046	8105189	LOC100287671	BC137195	0.0159038	-1.44997
24770	8102792	PCDH18	NM_019035	0.00693618	-1.44749
18714	8042157		---	0.0277344	-1.4473
7816	7933228	2008-03-01	NM_001002265	0.00829139	-1.44709
23913	8094870	SHISA3	NM_001080505	0.0171654	-1.44277
27069	8124492	HIST1H2BK	NM_080593	0.0162	-1.43981
8860	7943369	TMEM133	NM_032021	0.0187998	-1.43312
23728	8092959	PPP1R2	NM_006241	0.000331167	-1.42826
20749	8063000	WFDC2	NM_006103	0.00549914	-1.42344
6941	7924450	DUSP10	NM_007207	0.0197563	-1.42202
4671	7901376	RNF11	NM_014372	0.0151746	-1.41906
26969	8123717	RPP40	NM_006638	0.00340163	-1.41711
13375	7987470		---	0.0186491	-1.40918
4015	7896534		---	0.0169133	-1.40852
9525	7949454	MAP3K11	NM_002419	0.008462	-1.4047
10898	7963406	KRT6B	NM_005555	0.0241235	-1.40295
26180	8116316	MGAT4B	NM_014275	0.00539275	-1.39876
30463	8156253	FAM75A7	NM_015667	0.0196956	-1.39781
24737	8102532	PDE5A	NM_001083	0.00949729	-1.39447
24078	8096335	HERC6	NM_017912	0.00734334	-1.39433
28845	8141533		---	0.0251697	-1.39396
4456	7899160	CD52	NM_001803	0.0261406	-1.39299
25395	8108753	PCDHB15	NM_018935	0.0198637	-1.39269
4761	7902365		---	0.00634987	-1.38623
32412	8174474	ACSL4	NM_022977	0.0159579	-1.38195
26426	8118158	AIF1	NM_004847	0.0232838	-1.37834
32855	8177996	AIF1	NM_004847	0.0232838	-1.37834
32991	8179276	AIF1	NM_004847	0.0232838	-1.37834
17673	8031825	ZNF552	NM_024762	0.000244108	-1.37787
7316	7927972	VPS26A	NM_004896	0.009413	-1.37403
10289	7956819	RASSF3	NM_178169	0.0139733	-1.37236
9464	7948829	ZBTB3	NM_024784	0.0182931	-1.37185
29554	8148317	MYC	NM_002467	0.0037132	-1.37165
13029	7983989		---	0.00603194	-1.36876
14412	7998927		---	0.0136723	-1.36368
22657	8081838	ARHGAP31	NM_020754	0.0162235	-1.36061
2556	7895067		---	0.00349999	-1.36037
6553	7920291	S100A16	NM_080388	0.0162557	-1.35948
26846	8122409	PEX3	NM_003630	0.00365043	-1.35771
4534	7899911	C1orf94	NM_001134734	0.003525	-1.35652
32350	8173941	TSPAN6	NM_003270	0.00275559	-1.35549
1432	7893933		---	0.0286936	-1.35373
28202	8135856	ARF5	NM_001662	0.0187554	-1.35269
17660	8031744	ZNF17	NM_006959	0.0104883	-1.35069
33071	8180100	HLA-DPA1	NM_033554	0.0237276	-1.34861
23326	8088977		---	0.018625	-1.348
32389	8174281		---	0.00593947	-1.34651
17559	8030944	ZNF578	NM_001099694	0.0243392	-1.3433
26576	8119926	TMEM63B	NM_018426	0.00900967	-1.34152
10996	7964592	MIR26A2	NR_029847	0.0125819	-1.34116
24795	8102988	GYPE	NM_198682	0.0151543	-1.33962
26242	8116835	GCNT2	NM_145649	0.00817687	-1.33879
18703	8042066	CCDC104	NM_080667	0.0216057	-1.33858
168	7892664		---	0.0211069	-1.33827
8012	7935142		---	0.0190024	-1.33638
29046	8143610	ARHGEF5	NM_005435	0.0135288	-1.33611
26718	8121298		---	0.0259552	-1.33349
14196	7996715	NRN1L	NM_198443	0.0091506	-1.33212
26659	8120876		---	0.0259258	-1.32939
27186	8125556	HLA-DPA1	NM_033554	0.0260399	-1.32852
32948	8178891	HLA-DPA1	NM_033554	0.0260399	-1.32852
1051	7893549		---	0.0176883	-1.32808
21367	8068810	SLC37A1	NM_018964	0.0211921	-1.328
8717	7942064	GAL	NM_015973	0.00696384	-1.32726
8958	7944375	TRAPPC4	NM_016146	0.000902998	-1.32668
26429	8118209	APOM	NM_019101	0.021024	-1.32519
32857	8178043	APOM	NM_019101	0.021024	-1.32519
32992	8179291	APOM	NM_019101	0.021024	-1.32519
14411	7998921	ZSCAN10	NM_032805	0.0216424	-1.32452
9352	7948044	OR4C46	NM_001004703	0.013081	-1.32372
29156	8144503	hCG_1990547	ENST00000310542	0.020694	-1.32303
9736	7951351	PDGFD	NM_025208	0.0144289	-1.32209
9825	7952268	THY1	NM_006288	0.00275265	-1.32158
23135	8086615	LRRC2	NM_024750	0.0201504	-1.32147
11619	7970989	C13orf38	NM_001144981	0.0101046	-1.3213
3455	7895971		---	0.0220044	-1.3205
10443	7958455	UNG	NM_003362	0.00117486	-1.32001
20419	8059650	SP110	NM_080424	0.00275144	-1.31891
17174	8027040	TMEM59L	NM_012109	0.0249555	-1.3167
10025	7954090	EMP1	NM_001423	0.00190445	-1.31518
33254	8180368		---	0.014948	-1.31507
12051	7974816	SLC38A6	NM_001172702	0.0176192	-1.31224
30891	8160756	DCAF12	NM_015397	0.00108669	-1.30878
19833	8053266	TACR1	NM_001058	0.0263499	-1.30857
4262	7897277	C1orf211	BC030279	0.00795707	-1.30664
18001	8035506	CRLF1	NM_004750	0.00657071	-1.30529
23646	8092177	NCEH1	NM_001146276	0.0255026	-1.30367
10322	7957177	RAB21	NM_014999	0.0175452	-1.30217
3713	7896231		---	0.026974	-1.29782
23508	8090866	ANAPC13	NR_024400	0.0201503	-1.29712
1311	7893810		---	0.0278204	-1.29519
5984	7914809	KIAA0319L	NM_024874	0.0219446	-1.29416
14033	7994981	ORAI3	NM_152288	0.00261342	-1.29383
864	7893362		---	0.00705639	-1.29294
28925	8142452	TFEC	NM_012252	0.014893	-1.29267
1323	7893822		---	0.0170924	-1.29121
31112	8162586	SLC35D2	NM_007001	0.0125401	-1.29088
5389	7908597	NR5A2	NM_205860	0.0224412	-1.29018
4713	7901802	MGC34796	BC034822	0.0256016	-1.2897
21090	8066266	MAFB	NM_005461	0.00459627	-1.28832
28179	8135576	TES	NM_015641	0.00385243	-1.28802
2635	7895147		---	0.0208101	-1.28736
5158	7906079	RAB25	NM_020387	0.0173297	-1.28561
32533	8175393	ARHGEF6	NM_004840	0.019255	-1.28437
20227	8057377	CCDC141	NM_173648	0.0191989	-1.28322
22641	8081657	CD200	NM_001004196	0.0241227	-1.28224
8280	7938055		---	0.0112289	-1.28148
2907	7895419		---	0.0261748	-1.28022
25960	8114152	SKP1	NM_006930	0.0149228	-1.27973
17808	8033300	GPR108	NM_001080452	0.0234826	-1.27946
17037	8025659	ATG4D	NM_032885	0.00168853	-1.279
14799	8002919	KARS	NM_001130089	0.00998292	-1.27848
23017	8085360	TIMP4	NM_003256	0.0193595	-1.27661
27416	8127997		---	0.0273755	-1.27471
29944	8151471	MRPS28	NM_014018	0.0203748	-1.27422
23712	8092765	C3orf59	NM_178496	0.00235038	-1.274
31129	8162744	CORO2A	NM_003389	0.0208673	-1.27018
9875	7952601	ETS1	NM_001143820	0.020075	-1.27016
32199	8172471	PIM2	NM_006875	0.0254797	-1.26861
8798	7942822		---	0.0113754	-1.26784
18301	8038213	HSD17B14	NM_016246	0.0109076	-1.26663
12820	7982056	SNORD115-25	NR_003342	0.0254426	-1.26566
17634	8031576	NLRP4	NM_134444	0.00826155	-1.26471
8861	7943373		---	0.0272724	-1.26428
19859	8053449	TMEM150A	NM_001031738	0.0160668	-1.26382
20782	8063369	RNF114	NM_018683	0.00365769	-1.2638
5637	7911215	OR9H1P	AY358215	0.0150113	-1.26244
983	7893481		---	0.0174883	-1.26113
24079	8096361	HERC5	NM_016323	0.0215319	-1.2609
19220	8046573	MTX2	NR_027850	0.00391329	-1.26048
31031	8161829	C9orf41	BC034033	0.0055336	-1.25893
9588	7950030	FGF4	ENST00000425152	0.020956	-1.25826
5461	7909441	G0S2	NM_015714	0.00964427	-1.25787
11039	7964872	PTPRB	NM_001109754	0.0286104	-1.25723
6517	7920057	TDRKH	NM_001083965	0.0148789	-1.25644
6428	7919314	FMO5	NM_001461	0.0232674	-1.25622
12304	7977440	KIAA0125	NR_026800	0.00227014	-1.25585
7346	7928354	FAM149B1	NM_173348	0.00944605	-1.25571
4533	7899909		---	0.0101302	-1.2553
8858	7943349	ARHGAP42	NM_152432	0.0179296	-1.25505
15251	8007348	RAMP2	NM_005854	0.00203329	-1.25496
9035	7945132	FLI1	NM_002017	0.0241225	-1.25419
16673	8022102		---	0.0242401	-1.25389
31522	8166667		---	0.026925	-1.25296
27196	8125748	LYPLA2P1	NR_001444	0.0153217	-1.25251
15000	8005132	MEIS3P1	NR_002211	0.0259949	-1.2514
31829	8169233		---	0.0268409	-1.25112
24652	8101675	ABCG2	NM_004827	0.00445503	-1.25078
13353	7987230	LPCAT4	NM_153613	0.0236559	-1.24838
27636	8130472		---	0.0190746	-1.2483
31930	8170187	CD40LG	NM_000074	0.00317701	-1.2478
5861	7913357	ECE1	NM_001397	0.009028	-1.24747
19198	8046408	PDK1	NM_002610	0.000489623	-1.24613
5143	7905938	RAG1AP1	NM_018845	0.0169011	-1.24576
23748	8093145	C3orf34	NM_032898	0.022789	-1.24532
12830	7982076	SNORD115-35	NR_003350	0.0132528	-1.24493
3947	7896466		---	0.0260853	-1.24399
10329	7957260	GLIPR1	NM_006851	0.0108128	-1.24238
30928	8161147	HINT2	NM_032593	0.00757587	-1.24236
28981	8142981	PODXL	NM_001018111	0.0238368	-1.24189
25221	8107098		---	0.0134227	-1.2418
15072	8005695	MEIS3P1	NR_002211	0.019128	-1.24167
3844	7896362		---	0.002258	-1.2393
32198	8172460	SLC35A2	NM_001042498	0.0177604	-1.23832
17671	8031815	ZNF776	NM_173632	0.0228425	-1.23773
25156	8106403	F2RL1	NM_005242	0.00433777	-1.23771
24294	8098291	CLCN3	NM_173872	0.019109	-1.23726
18768	8042576	NAGK	NM_017567	0.0253753	-1.23647
30664	8158242	URM1	NM_030914	0.00316629	-1.23527
33047	8179827	CLIC1	NM_001288	0.0164952	-1.23499
24894	8103834	AGA	NM_000027	0.00801168	-1.23495
12075	7975203	MPP5	NM_022474	0.0218866	-1.2343
28071	8134403		---	0.027436	-1.23414
29760	8149877	PNMA2	NM_007257	0.00151794	-1.23339
7769	7932885	ARHGAP12	NM_018287	0.0125695	-1.23338
32067	8171229	PNPLA4	NM_004650	0.0132758	-1.23332
4739	7902102		---	0.00813126	-1.23067
11023	7964745	TMBIM4	NM_016056	0.00369742	-1.22987
23905	8094772		---	0.018041	-1.22954
30360	8155393	LOC554249	AK292642	0.00049355	-1.22915
30979	8161451	LOC554249	AK292642	0.00049355	-1.22915
22542	8080964	GXYLT2	NM_001080393	0.0146727	-1.22915
9541	7949603	BRMS1	NM_015399	0.0105945	-1.22884
6723	7922268	KIFAP3	NM_014970	0.0267312	-1.22879
14621	8001048	C16orf58	NM_022744	0.0106118	-1.22647
30229	8154229	INSL4	NM_002195	0.0252146	-1.22559
23703	8092705		---	0.00736119	-1.22556
17650	8031684		---	0.0109241	-1.22554
32922	8178598	CLIC1	NM_001288	0.019609	-1.2252
20990	8065359	CD93	NM_012072	0.0261664	-1.22393
20276	8058063	RFTN2	NM_144629	0.00776925	-1.22323
7547	7930470	SHOC2	NM_007373	0.00199171	-1.22317
21996	8074939	CHCHD10	NM_213720	0.0126174	-1.22299
27147	8125059	CLIC1	NM_001288	0.0262995	-1.22244
24525	8100464	NMU	NM_006681	0.0199501	-1.22229
28967	8142878	CDC26	NM_139286	0.0207885	-1.22207
23801	8093839	D4S234E	NM_014392	0.0267597	-1.22175
17582	8031045	MIR519A2	NR_030222	0.00361818	-1.22157
5803	7912646	CASP9	NM_001229	0.0071994	-1.22156
30373	8155490	LOC554249	AK292642	0.00531691	-1.21954
14846	8003401	APRT	NM_000485	0.0201994	-1.21936
4510	7899688	KPNA6	NM_012316	0.00557357	-1.21922
30810	8159977	RLN2	NM_134441	0.00314838	-1.21915
4981	7904691		---	0.0247548	-1.21869
11797	7972579	TMTC4	NM_032813	0.0141891	-1.21823
25915	8113691	DTWD2	NM_173666	0.0110856	-1.21816
32083	8171359	GPM6B	NM_001001995	0.00158085	-1.21743
6225	7917304	MCOLN3	NM_018298	0.0134143	-1.21639
30247	8154381	C9orf150	NM_203403	0.0037772	-1.21593
12079	7975268	ARG2	NM_001172	0.013384	-1.21558
4176	7896698		---	0.00710765	-1.21462
18563	8040463		---	0.0102274	-1.21234
8645	7941179	CAPN1	NM_005186	0.0198091	-1.2123
22402	8079153	ABHD5	NM_016006	0.0148294	-1.21225
29198	8144774	VPS37A	NM_152415	0.00019381	-1.21206
5626	7911155	SCCPDH	NM_016002	0.00391298	-1.2102
29682	8149264	PPP1R3B	NM_024607	0.0212889	-1.20979
275	7892771		---	0.00431294	-1.20809
17048	8025858	TSPAN16	NM_012466	0.00120439	-1.20793
12114	7975630		---	0.0129823	-1.20753
30424	8155883	OSTF1	NM_012383	0.019059	-1.20738
28682	8139911		---	0.00896072	-1.20735
19048	8045134		---	0.021157	-1.2067
18312	8038314	C19orf73	NM_018111	0.0154267	-1.20651
27283	8126531	CRIP3	NM_206922	0.00198944	-1.20566
11331	7968126	LSP1	NM_002339	0.0147779	-1.20557
3091	7895604		---	0.00300862	-1.20518
15887	8014189	RFFL	NM_057178	0.00623474	-1.20512
4755	7902290	CTH	NM_001902	0.00398345	-1.20475
9555	7949746	POLD4	NM_021173	0.00344418	-1.20463
12676	7981190	LOC100130815	AL834311	0.0193744	-1.20442
6526	7920146	RPTN	NM_001122965	0.00476384	-1.20438
15252	8007355	VPS25	NM_032353	0.0127259	-1.20413
26962	8123651	TUBB2B	NM_178012	0.0023377	-1.20325
20260	8057771	STAT4	NM_003151	0.0247633	-1.20314
17418	8029530	APOE	NM_000041	0.00333988	-1.20234
16550	8020898	ZNF271	NR_024565	0.0108293	-1.20176
33180	8180294		---	0.0153014	-1.20172
7142	7926330	MEIG1	NM_001080836	1.44927e-05	-1.2009
11807	7972692	SLC10A2	NM_000452	0.01548	-1.20072
3421	7895936		---	8.70331e-05	1.20015
28708	8140127		---	0.00510255	1.20044
13123	7985001	NEIL1	NM_024608	0.0221687	1.20054
1993	7894499		---	0.00556126	1.20162
28953	8142718	GRM8	NM_001127323	0.0164645	1.20186
3730	7896248		---	0.0127289	1.20203
16875	8023926	PARD6G	NM_032510	0.0243215	1.20355
20951	8065071	FLRT3	NM_198391	0.0171472	1.20396
2983	7895496		---	0.00226645	1.20444
8276	7938035	TRIM22	NM_006074	0.00019471	1.2046
21173	8067111		---	0.0278404	1.20532
3555	7896073		---	0.00618693	1.20533
14725	8002102		---	0.00388018	1.2067
21741	8072413	SMTN	NM_134269	0.00514597	1.20708
6487	7919749		---	0.00833615	1.2073
11737	7972001		---	0.0197851	1.20872
13459	7988685		---	0.000479621	1.21013
25380	8108688	PCDHB3	NM_018937	0.0224561	1.21019
24192	8097470		---	0.0200405	1.21124
10394	7957850	GAS2L3	NM_174942	0.0223706	1.21152
28836	8141459	GAL3ST4	NM_024637	0.0101462	1.21177
10306	7956989	MDM2	NM_002392	0.0253345	1.21273
2698	7895210		---	0.00723972	1.21296
4303	7897737	C1orf187	NM_198545	0.0212758	1.21339
2260	7894770		---	0.0205102	1.21398
26957	8123609	SERPINB9	NM_004155	0.0105592	1.21463
23899	8094719	N4BP2	NM_018177	0.0239311	1.21587
27447	8128329	C6orf167	NM_198468	0.0235737	1.21613
6325	7918379	GSTM3	NM_000849	0.0173013	1.21661
27103	8124648	MAS1L	NM_052967	0.0172368	1.21849
32889	8178293	MAS1L	NM_052967	0.0172368	1.21849
33022	8179593	MAS1L	NM_052967	0.0172368	1.21849
4391	7898602	OTUD3	NM_015207	0.00291255	1.21854
14269	7997498		---	0.0118089	1.22023
10418	7958200	EID3	NM_001008394	0.0218503	1.22078
13087	7984622		---	0.0151577	1.22151
31843	8169378	RGAG1	NM_020769	0.0263722	1.22244
8251	7937948	OR52I1	NM_001005169	0.0148263	1.22283
5272	7907135	SFT2D2	NM_199344	0.00110265	1.22284
29978	8151629		---	0.0061121	1.22323
9833	7952319		---	0.0128205	1.2245
30468	8156278	S1PR3	NM_005226	0.0190957	1.22577
11966	7973985	MIPOL1	NM_138731	0.0260521	1.22611
24147	8097036		---	0.019364	1.2262
16078	8016147	KIF18B	NM_001080443	0.0146461	1.22626
13499	7989220		---	0.0276731	1.22637
13027	7983985	LDHAL6B	NM_033195	0.0188867	1.22673
28779	8140909	ERVWE1	NM_014590	0.0004474	1.22758
12993	7983650	SLC27A2	NM_003645	0.00516806	1.22794
31229	8163896	STOM	NM_004099	0.00943191	1.22861
1107	7893605		---	0.00822506	1.22903
29807	8150225	RAB11FIP1	NM_001002814	0.0244874	1.2292
11287	7967658		---	0.0278436	1.22988
3201	7895714		---	0.0269729	1.22997
33132	8180246		---	0.00398295	1.23043
3136	7895649		---	0.01048	1.23099
16318	8018818	FLJ45079	NR_028337	0.00141128	1.23314
8929	7944082	TAGLN	NM_001001522	0.0179586	1.23445
25055	8105318		---	0.0113991	1.23571
13040	7984112	RAB8B	NM_016530	0.0211376	1.23637
756	7893254		---	0.00648062	1.2388
217	7892713		---	0.0201023	1.24331
8023	7935296	TLL2	NM_012465	0.024371	1.24357
2433	7894944		---	0.00734242	1.24498
26831	8122259		---	0.0119338	1.24546
18473	8039698	ZNF418	NM_133460	0.006629	1.24563
28611	8139488	IGFBP3	NM_001013398	0.0262758	1.24725
373	7892869		---	0.00608884	1.24742
19478	8049435	SH3BP4	NM_014521	0.0262476	1.24768
6446	7919412	NBPF15	NM_001170755	0.0253028	1.24777
12459	7978917	C14orf183	NM_001014830	0.0137039	1.24929
1506	7894007		---	0.0226472	1.2497
31733	8168517	LPAR4	NM_005296	0.00300879	1.24979
22457	8079744	C3orf62	NM_198562	0.0246039	1.2511
14641	8001197	NETO2	NM_018092	0.000927601	1.25143
25632	8111197		---	0.0285876	1.25367
618	7893116		---	0.0190785	1.25392
27589	8129937	CITED2	NM_006079	0.0188293	1.25443
19304	8047487	FZD7	NM_003507	0.0237871	1.25457
8494	7939950	OR5D16	NM_001005496	0.0185433	1.25468
15611	8011270	LOC284009	ENST00000381977	0.0136348	1.2548
17903	8034393	ZNF443	NM_005815	0.0230881	1.25494
56	7892551		---	0.0224127	1.2553
7815	7933219	OR13A1	NM_001004297	0.0164182	1.25556
21995	8074934	VPREB3	NM_013378	0.0138383	1.25575
13440	7988414	GATM	NM_001482	0.0115123	1.2565
30731	8159086	ADAMTSL2	NM_014694	0.0129278	1.25837
12730	7981720		---	0.0108473	1.25901
27459	8128549		---	0.0157319	1.26121
3764	7896282		---	0.00698995	1.26123
5352	7908125	RGL1	NM_015149	0.0133189	1.26181
2721	7895233		---	0.0135729	1.26278
32105	8171577		---	0.0022602	1.26433
16525	8020666		---	0.0177496	1.26524
1339	7893838		---	4.35657e-05	1.26618
30565	8157214		---	0.0207552	1.26629
2072	7894578		---	0.0165288	1.26632
2904	7895416		---	0.0246961	1.26842
2536	7895047		---	0.0117088	1.26845
22318	8078286	RARB	NM_000965	0.00895935	1.27005
3665	7896183		---	0.00551194	1.27096
2307	7894817		---	0.0142668	1.27535
2237	7894747		---	0.0182887	1.27573
1177	7893675		---	0.0200254	1.27632
20681	8062312	MYL9	NM_006097	0.0152938	1.27655
7871	7933758		---	0.0110395	1.27669
15445	8009334	CACNG4	NM_014405	0.018222	1.27885
3358	7895872		---	0.0240975	1.27951
9469	7948879		---	0.0057711	1.28091
2105	7894612		---	0.00524898	1.28133
1087	7893585		---	0.0107663	1.28313
4809	7902848		---	0.0207097	1.28318
3137	7895650		---	0.0071292	1.28386
1536	7894037		---	0.0233989	1.28449
4542	7899988		---	0.00578396	1.28465
28036	8133938	CROT	NM_001143935	0.0138313	1.28475
16090	8016259	LRRC37A2	NM_001006607	0.000269878	1.28552
23514	8090934		---	0.00736411	1.28758
3274	7895788		---	0.0147384	1.28776
3603	7896121		---	0.0155338	1.28947
25463	8109528	CYFIP2	NM_001037332	0.0277039	1.28988
1190	7893689		---	0.0170854	1.29057
32277	8173299	EDA2R	NM_021783	0.00611565	1.29115
3898	7896416		---	0.0127839	1.29289
4098	7896620		---	0.0262491	1.29343
24092	8096511	BMPR1B	NM_001203	0.0253213	1.29346
2312	7894822		---	0.0194932	1.29413
19347	8047926	MAP2	NM_002374	0.00115143	1.29498
12223	7976698	EML1	NM_001008707	0.0129987	1.2951
1136	7893634		---	0.0254281	1.29976
18827	8043129		---	0.00567824	1.30083
2106	7894613		---	0.014167	1.30179
21512	8070315	NCRNA00114	AY204749	0.0172641	1.30267
2102	7894609		---	0.0195706	1.30298
7123	7926105	GATA3	NM_001002295	0.013353	1.3088
26943	8123446	SMOC2	NM_022138	0.0059143	1.30913
893	7893391		---	0.0237129	1.30934
10078	7954645	TSPAN11	NM_001080509	0.00618882	1.30968
21303	8068214		---	0.00144866	1.31328
29281	8145780		---	0.0284501	1.31335
15140	8006296		---	0.00116557	1.31627
4137	7896659		---	0.013035	1.31683
9490	7948997	ATL3	NM_015459	0.00561408	1.31926
3817	7896335		---	0.00429441	1.32054
26568	8119858	POLH	NM_006502	0.00898327	1.32064
9756	7951545	EXPH5	NM_015065	0.0111734	1.32175
2908	7895420		---	0.0285072	1.32219
17529	8030733	GPR32	NM_001506	0.0214207	1.32337
1401	7893901		---	0.00151186	1.32394
8732	7942274	OR7E87P	ENST00000329336	0.00172596	1.32777
112	7892608		---	0.0124189	1.32894
22160	8076415	SNORD13P1	X58061	0.0209598	1.33233
9866	7952490	FEZ1	NM_005103	0.0271656	1.33308
2711	7895223		---	0.0078946	1.33495
28563	8139087	SFRP4	NM_003014	0.00645427	1.3382
973	7893471		---	0.0260814	1.33887
15926	8014664		---	0.00525311	1.34806
16411	8019649		---	0.00525311	1.34806
5819	7912804	LOC100132147	BC036435	0.00686737	1.34876
2117	7894624		---	0.0122081	1.34896
1154	7893652		---	0.00241377	1.35387
3319	7895833		---	0.0136325	1.35645
12498	7979412		---	0.01934	1.35738
467	7892963		---	0.021724	1.35798
5510	7909990	LOC100287934	AK290103	0.0208685	1.35878
6810	7923034	B3GALT2	NM_003783	0.0187905	1.35898
28069	8134376	ASB4	NM_016116	0.0073184	1.35954
571	7893069		---	0.000640454	1.35973
24189	8097459		---	0.0156483	1.36266
1657	7894159		---	0.0122433	1.36282
15322	8007990		---	0.00493617	1.37105
2920	7895433		---	0.0146105	1.37444
749	7893247		---	0.0083776	1.37474
10842	7962829	SNORA2B	NR_002951	0.00089874	1.37818
14472	7999476		---	0.00677465	1.37862
515	7893011		---	0.00109884	1.38031
2666	7895178		---	0.00463756	1.38118
3441	7895957		---	8.65144e-05	1.38189
15462	8009502	KCNJ2	NM_000891	0.00539136	1.382
4004	7896523		---	0.0135115	1.38379
22320	8078305	LRRC3B	NM_052953	0.0113377	1.38559
2660	7895172		---	0.024981	1.39692
1894	7894399		---	0.0272537	1.397
3397	7895912		---	0.00276658	1.39706
3282	7895796		---	0.0242365	1.40098
430	7892926		---	0.00686774	1.4018
2780	7895292		---	0.0124179	1.40682
9865	7952488		---	0.019199	1.41145
650	7893148		---	0.0129134	1.41477
454	7892950		---	0.0121562	1.41635
6880	7923810		---	0.0178115	1.42685
14081	7995377		---	0.0191885	1.42923
1400	7893900		---	0.00603482	1.43212
1072	7893570		---	0.0185708	1.43213
636	7893134		---	0.00399574	1.4333
1206	7893705		---	0.0261808	1.43687
24421	8099504		---	0.0131859	1.45093
2153	7894660		---	0.00229454	1.45781
1776	7894280		---	0.0214853	1.46205
3399	7895914		---	0.00157479	1.46702
1055	7893553		---	0.0282499	1.48137
21984	8074884		---	0.0226769	1.4828
1174	7893672		---	0.00271656	1.48699
2196	7894705		---	0.019675	1.48941
11770	7972291	SOX21	NM_007084	3.96051e-05	1.49966
3662	7896180		---	0.0153303	1.50668
16069	8016042		---	0.0149158	1.51171
3659	7896177		---	0.000136542	1.51666
1787	7894291		---	0.0257358	1.5186
2309	7894819		---	0.024727	1.51886
31914	8170013		---	0.0237507	1.52098
32521	8175317		---	0.0237507	1.52098
1719	7894222		---	0.00838596	1.52322
17884	8034263	ELAVL3	NM_001420	0.0165474	1.52479
3286	7895800		---	0.00523142	1.52507
25976	8114249	CXCL14	NM_004887	0.016971	1.53843
2836	7895348		---	0.0162514	1.53904
889	7893387		---	0.0241329	1.54484
6692	7921916	RGS5	NM_003617	0.0166383	1.55081
4158	7896680		---	0.0119573	1.55145
16313	8018791		---	0.00853928	1.55302
25527	8110112		---	0.0217678	1.56729
20182	8056611	LRP2	NM_004525	0.0165815	1.58105
180	7892676		---	0.0146921	1.59109
2321	7894831		---	0.0128271	1.59568
23285	8088634		---	0.00242303	1.60059
9489	7948995	ATL3	ENST00000398868	0.00191408	1.60215
27434	8128245		---	0.00263687	1.63408
2974	7895487		---	0.0258589	1.67488
1531	7894032		---	0.0262772	1.68752
3436	7895952		---	0.0227163	1.6899
3540	7896058		---	0.0240439	1.72371
970	7893468		---	0.0086713	1.73725
2111	7894618		---	0.0188145	1.8403
1113	7893611		---	0.00878722	1.88206
9384	7948148	OR5M10	NM_001004741	0.0199	1.88686
26985	8123864	TFAP2A	NM_003220	0.00214792	1.92266
3561	7896079		---	0.000793874	2.04856
4045	7896567		---	0.0219395	2.05529
998	7893496		---	0.0190486	2.11177
4430	7898916	GRHL3	NM_198173	0.00526605	2.22998
626	7893124		---	0.008116	2.2861
95	7892590		---	0.00916224	2.79187
3515	7896031		---	0.0112147	3.50812
