# Supplementary material for: Molecular Mechanisms of Regulation and Action of microRNA-199a in Testicular Germ Cell Tumor and Glioblastomas
Source: PLoS One. 2013 Dec 31;8(12):e83980. doi: 10.1371/journal.pone.0083980 (PMC3877122; doi:10.1371/journal.pone.0083980)
Supplement: Table S3 — Primer sequences. (XLSX) [file pone.0083980.s008.xlsx]

## Sheet: Bisulfite sequencing
BSS-199a-1(Chr19)-F	AAGGTTGGGTAATATAGGGTTT
BSS-199a-1(Chr19)-R	ACCCAACCTAACCAATATACAA
BSS-199a-2(Chr1)-F	GGGTTTTTTGGTTTTTAGTGTG
BSS-199a-2(Chr1)-R	CTCACTTTCAATTAACCACAACC

## Sheet: ChIP
ChIP-NRSF-MIR199A2(Chr1)-F	CTCCCTTGCCCAGTCTAACCA
ChIP-NRSF-MIR199A2(Chr1)-R	TCTGGCCTGAAGATGAAATGAC
ChIP-NRSF-MIR199A1(Chr19)-F	CAGGTAGTCTGAACACTGGGTTGG
ChIP-NRSF-MIR199A1(Chr19)-R	GAGGGAAGGTGATGAAGAAAGC
ChIP-NRSF-MIR199A2(Chr1_Seg1)-F	GCATTGTCCTGAACAGGTAGTCTGA
ChIP-NRSF-MIR199A2(Chr1_Seg1)-R	TTCCTGGTCCTAAATTCATTGCC
ChIP-NRSF-MIR199A2(Chr1_Seg2)-F	CGCTGACTGAGACACACTCAAGG
ChIP-NRSF-MIR199A2(Chr1_Seg2)-R	GGCCTGAAGATGAAATGACTGCT
ChIP-NRSF-MIR199A2(Chr1_Seg3)-F	CTGCTCTCAGACATGGGTCTGTG
ChIP-NRSF-MIR199A2(Chr1_Seg3)-R	TACTTCTCTAGCCTGGGTCAGACAGT
ChIP-NRSF-MIR199A1(Chr19_Seg1)-F	ACTGTACACATTGAGAGCCTCCTGA
ChIP-NRSF-MIR199A1(Chr19_Seg1)-R	ACATTCCTCCTGAGCCCAGAAG
ChIP-NRSF-MIR199A1(Chr19_Seg2)-F	TTTTCAGGAAATCCTAAAGAGTGGG
ChIP-NRSF-MIR199A1(Chr19_Seg2)-R	TGCTGCCCTGACCCTATCATATC
ChIP-NRSF-MIR199A1(Chr19_Seg3)-F	GCACTGTAAACAGTTCCAGATGTGG
ChIP-NRSF-MIR199A1(Chr19_Seg3)-R	AAGGTGATGAAGAAAGCCTGCAC

## Sheet: In vitro methylation 
NRSF_miR199a-1_(SacI)-F	GGCCGAGCTCCAGGTAGTCTGAACACTGGGTTGG
NRSF_miR199a-1_(XhoI)-R	GGCCCTCGAGGAGGGAAGGTGATGAAGAAAGC
NRSF_miR199a-2_(SacI)-F	GGCCGAGCTCCTCCCTTGCCCAGTCTAACCA
NRSF_miR199a-2_(XhoI)-R	GGCCCTCGAGTCTGGCCTGAAGATGAAATGAC

## Sheet: 3'UTR in luciferase vector
3'UTR_MAFB-F	CCGG GGTACC GGCGGGTATTTACAAGCCTACA
3'UTR_MAFB-R	GAGGCATAGTCCCGAGAAGTCA TTCGAA CCCG

## Sheet: qPCR
REST-F	GAGGCCACATAACTGCACTG
REST-R	TGTCCTTACTCAAGTTCTCAGAAGA
GAPDH-F	AAGGTGAAGGTCGGAGTCAA
GAPDH-R	AATGAAGGGGTCATTGATGG
MAFB-F	CATAGAGAACGTGGCAGCAA
MAFB-R	ATGCCCGGAACTTTTTCTTT
C18orf26-F	ACTGGCAGCTCAAGAATGGA
C18orf26-R	GAGCCTCTTGGTCATTTGGA
ITGA3-F	CCTCTTCGGCTACTCGGTC
ITGA3-R	GGTTGGTGTAGCCATCGG
PIGS-F	TTCACCGTTGTGCATGAAAG
PIGS-R	CTCCTCCTCATGGTCCAAAG
EFEMP1-F	CGAGCAAAGTGAACACAACG
EFEMP1-R	ATCCCCGTAAATTGATGCAC
ZNF204P-F	GCAAAGCCTTTAGGCAGAGGAC
ZNF204P-R	CTTTCCCACATTCATTACATTCATAG
RBM47-F	AGCACCGCTAACATTCCTTTCC
RBM47-R	TTGTCGAGTCACTCATTCCCAC
UNG-F	GGCCTTGTTTTCTTGCTCTG
UNG-R	TACACTGACAAAGGGGAGGG
